# Supplementary material for: A multilevel pan-cancer map links gene mutations to cancer hallmarks
Source: Chin J Cancer. 2015 Sep 14;34:48. doi: 10.1186/s40880-015-0050-6 (PMC4593384; doi:10.1186/s40880-015-0050-6)
Supplement: Additional file 8: — Table S1. Significant mutually exclusive (ME) and co-occurring (CO) associations across all cancer types. Genes with an asterisk (*) are significantly frequently mutated as determined by the Mutational Significance in Cancer (MuSiC) and/or Genomic Identification of Significant Targets In Cancer (GISTIC). [file 40880_2015_50_MOESM8_ESM.xlsx]

## Sheet: Additional File 8 - Table S1
Cancer type	Gene 1	Gene 2	# Mutations in Gene 1	# Mutations in Gene 2	Observed overlap	Randomly expected overlap	ME or CO association	Uncorrected P value	Gene pair part of indicated pathways	Gene pair links to indicated hallmarks
BRCA	MYC*	PIK3CA*	43	224	14	21	ME	0.0137014	IL2 signaling events mediated by PI3K (1)	Sustaining Proliferative Signaling,Evading Growth Suppressors,Tissue Invasion and Metastasis
BRCA	MYC*	GAB2*	43	45	1	5	ME	0.019802	IL2 signaling events mediated by PI3K (1)	Sustaining Proliferative Signaling,Tissue Invasion and Metastasis
BRCA	TP53*	STRADA	252	34	8	19	ME	0.00030003	LKB1 signaling events (1)	Resisting Cell Death
BRCA	TP53*	NGFR	252	40	15	22	ME	0.0184018	p75(NTR)-mediated signaling (2)	Sustaining Proliferative Signaling,Resisting Cell Death
BRCA	CTTN	PIK3CA*	80	224	26	39	ME	0.00110011	E-cadherin signaling in the nascent adherens junction (2),N-cadherin signaling events (3)	Tissue Invasion and Metastasis
BRCA	CTTN	CDH1*	80	53	2	11	ME	0.00060006	E-cadherin signaling in the nascent adherens junction (2)	Tissue Invasion and Metastasis
BRCA	MAP3K1*	PRKACA/PRKCA	47	29	0	4	ME	0.0143014	ErbB1 downstream signaling (1)	Sustaining Proliferative Signaling,Tissue Invasion and Metastasis
BRCA	MAP3K1*	FADD	47	84	4	10	ME	0.0108011	Caspase Cascade in Apoptosis (1)	Genome Instability,Sustaining Proliferative Signaling,Tissue Invasion and Metastasis
BRCA	PAK1/PKN1	PIK3CA*	54	224	13	27	ME	0.00010001	PAR1-mediated thrombin signaling events	Sustained Angiogenesis,Tumor-Promoting Inflammation,Sustaining Proliferative Signaling,Tissue Invasion and Metastasis
BRCA	PTK2	GRB7*	26	91	1	6	ME	0.00790079	Signaling events mediated by focal adhesion kinase (3)	Tissue Invasion and Metastasis
BRCA	PIK3CA*	PRKACA/PRKCA	224	29	7	15	ME	0.0030003	a6b1 and a6b4 Integrin signaling (3),PAR1-mediated thrombin signaling events	Sustained Angiogenesis,Tumor-Promoting Inflammation,Sustaining Proliferative Signaling,Resisting Cell Death,Tissue Invasion and ... <Preview truncated at 128 characters>
BRCA	PIK3CA*	PAK1*	224	49	10	24	ME	0.00010001	EPHA2 forward signaling (4),Angiopoietin receptor Tie2-mediated signaling (4),EPHB forward signaling (3)	Sustaining Proliferative Signaling,Resisting Cell Death,Tissue Invasion and Metastasis
BRCA	PIK3CA*	GAB2*	224	45	13	22	ME	0.00240024	IL2-mediated signaling events (1),IL2 signaling events mediated by PI3K (1),IL2 signaling events mediated by PI3K (2)	Sustaining Proliferative Signaling,Evading Immune Destruction,Resisting Cell Death,Tissue Invasion and Metastasis
BRCA	PIK3CA*	IKZF3	224	83	24	40	ME	0.00010001	IL2-mediated signaling events (1)	Sustaining Proliferative Signaling,Evading Immune Destruction,Resisting Cell Death
BRCA	PIK3CA*	FGFR1/FLG*	224	86	20	42	ME	0.00010001	N-cadherin signaling events (3)	Sustaining Proliferative Signaling,Resisting Cell Death,Tissue Invasion and Metastasis
BRCA	PIK3CA*	GRB7*	224	91	26	44	ME	0.00010001	EPHB forward signaling (3)	Tissue Invasion and Metastasis
BRCA	PIK3CA*	NME1	224	30	7	15	ME	0.00160016	E-cadherin signaling in the nascent adherens junction (2)	Tissue Invasion and Metastasis
BRCA	CLTC	PRKACA/PRKCA	45	29	18	4	CO	0.00010001		Sustaining Proliferative Signaling
BRCA	STRADA	PRKACA/PRKCA	34	29	18	3	CO	0.00010001		Resisting Cell Death,Tissue Invasion and Metastasis
BRCA	KPNA2	PRKACA/PRKCA	25	29	13	2	CO	0.00010001		Sustaining Proliferative Signaling
BRCA	CD79B	PRKACA/PRKCA	31	29	18	3	CO	0.00010001		Sustaining Proliferative Signaling,Resisting Cell Death
BRCA	PRKACA/PRKCA	ITGA3	29	33	8	3	CO	0.00250025		Tissue Invasion and Metastasis
BRCA	PRKACA/PRKCA	APPBP2	29	49	19	4	CO	0.00010001		Sustaining Proliferative Signaling
BRCA	PRKACA/PRKCA	COL1A1	29	39	9	3	CO	0.00190019		Tissue Invasion and Metastasis
BRCA	PRKACA/PRKCA	NME1	29	30	9	2	CO	0.00020002		Tissue Invasion and Metastasis
BRCA	PRKACA/PRKCA	NGFR	29	40	10	3	CO	0.00070007		Sustaining Proliferative Signaling,Resisting Cell Death,Tissue Invasion and Metastasis
BRCA	TACC1	PIK3CA*	55	224	13	27	ME	0.00010001		Sustaining Proliferative Signaling
BRCA	GPR124	PIK3CA*	63	224	17	31	ME	0.00010001		Tissue Invasion and Metastasis
BRCA	MYC*	MAP3K1*	43	47	0	6	ME	0.00150015		Sustaining Proliferative Signaling,Tissue Invasion and Metastasis
BRCA	TP53*	BACH1/BRIP1	252	38	9	21	ME	0.00010001		Genome Instability
BRCA	TP53*	CLTC	252	45	8	25	ME	0.00010001		Sustaining Proliferative Signaling
BRCA	TP53*	CD79B	252	31	8	17	ME	0.0010001		Sustaining Proliferative Signaling,Resisting Cell Death
BRCA	TP53*	MAP3K1*	252	47	4	26	ME	0.00010001		Genome Instability,Sustaining Proliferative Signaling
BRCA	TP53*	PAK1/PKN1	252	54	17	29	ME	0.00060006		Sustaining Proliferative Signaling
BRCA	TP53*	CCND1*	252	99	36	52	ME	0.00040004		Sustaining Proliferative Signaling
BRCA	TP53*	MAP2K4*	252	35	10	19	ME	0.00090009		Sustaining Proliferative Signaling,Resisting Cell Death
BRCA	TP53*	PIK3CA*	252	224	65	110	ME	0.00010001		Sustaining Proliferative Signaling,Resisting Cell Death
BRCA	TP53*	PRKACA/PRKCA	252	29	8	16	ME	0.00210021		Sustaining Proliferative Signaling,Resisting Cell Death
BRCA	TP53*	PAK1*	252	49	14	27	ME	0.00010001		Sustaining Proliferative Signaling,Resisting Cell Death
BRCA	TP53*	FADD	252	84	32	45	ME	0.00140014		Genome Instability,Sustaining Proliferative Signaling,Resisting Cell Death
BRCA	TP53*	RAD9A	252	30	8	17	ME	0.00170017		Genome Instability
BRCA	TP53*	GAB2*	252	45	14	25	ME	0.00040004		Sustaining Proliferative Signaling,Resisting Cell Death
BRCA	TP53*	CDH1*	252	53	2	29	ME	0.00010001		Resisting Cell Death
BRCA	TP53*	APPBP2	252	49	9	27	ME	0.00010001		Sustaining Proliferative Signaling
BRCA	BAG4	PIK3CA*	58	224	14	29	ME	0.00010001		Sustaining Proliferative Signaling,Resisting Cell Death,Evading Growth Suppressors
BRCA	BAG4	IKZF3	58	83	4	12	ME	0.00140014		Sustaining Proliferative Signaling,Resisting Cell Death
BRCA	CLTC	PIK3CA*	45	224	4	22	ME	0.00010001		Sustaining Proliferative Signaling
BRCA	CLTC	FGFR1/FLG*	45	86	2	10	ME	0.0010001		Sustaining Proliferative Signaling
BRCA	STRADA	PIK3CA*	34	224	4	17	ME	0.00010001		Resisting Cell Death,Tissue Invasion and Metastasis
BRCA	KPNA2	PIK3CA*	25	224	4	13	ME	0.00040004		Sustaining Proliferative Signaling
BRCA	CD79B	PIK3CA*	31	224	5	16	ME	0.00020002		Sustaining Proliferative Signaling,Resisting Cell Death
BRCA	MAP3K1*	IKZF3	47	83	1	10	ME	0.00030003		Sustaining Proliferative Signaling
BRCA	MAP3K1*	ERBB2*	47	100	3	12	ME	0.00060006		Sustaining Proliferative Signaling,Tissue Invasion and Metastasis
BRCA	MAP3K1*	APPBP2	47	49	0	6	ME	0.00070007		Sustaining Proliferative Signaling
BRCA	MAP3K1*	GRB7*	47	91	2	11	ME	0.00060006		Tissue Invasion and Metastasis
BRCA	CCND1*	PIK3CA*	99	224	32	48	ME	0.00060006		Sustaining Proliferative Signaling
BRCA	PIK3CA*	FADD	224	84	26	41	ME	0.00030003		Sustaining Proliferative Signaling,Resisting Cell Death,Tissue Invasion and Metastasis
BRCA	PIK3CA*	ERBB2*	224	100	31	48	ME	0.00040004		Sustaining Proliferative Signaling,Resisting Cell Death,Tissue Invasion and Metastasis
BRCA	PIK3CA*	APPBP2	224	49	4	24	ME	0.00010001		Sustaining Proliferative Signaling
BRCA	PIK3CA*	PTEN/TEP1*	224	45	9	22	ME	0.00020002		Resisting Cell Death,Tissue Invasion and Metastasis
BRCA	FADD	CDH1*	84	53	3	11	ME	0.00080008		Resisting Cell Death,Tissue Invasion and Metastasis
BRCA	FGFR1/FLG*	APPBP2	86	49	3	11	ME	0.00160016		Sustaining Proliferative Signaling
BRCA	BACH1/BRIP1	CLTC	38	45	25	5	CO	0.00010001
BRCA	BACH1/BRIP1	STRADA	38	34	22	4	CO	0.00010001
BRCA	BACH1/BRIP1	KPNA2	38	25	11	3	CO	0.00010001
BRCA	BACH1/BRIP1	CD79B	38	31	19	3	CO	0.00010001
BRCA	BACH1/BRIP1	PRKACA/PRKCA	38	29	16	3	CO	0.00010001
BRCA	BACH1/BRIP1	APPBP2	38	49	26	5	CO	0.00010001
BRCA	TACC1	BACH1/BRIP1	55	38	0	6	ME	0.00130013
BRCA	TACC1	GRB7*	55	91	5	13	ME	0.00440044
BRCA	GPR124	TP53*	63	252	23	34	ME	0.00260026
BRCA	GPR124	IKZF3	63	83	5	13	ME	0.00290029
BRCA	TP53*	ADRBK1	252	31	9	17	ME	0.00140014
BRCA	TP53*	CTTN	252	80	30	43	ME	0.00160016
BRCA	CTTN	APPBP2	80	49	3	10	ME	0.00190019
BRCA	BAG4	BACH1/BRIP1	58	38	0	6	ME	0.00110011
BRCA	BACH1/BRIP1	PIK3CA*	38	224	6	19	ME	0.00010001
BRCA	BACH1/BRIP1	FGFR1/FLG*	38	86	1	8	ME	0.00050005
BRCA	CCND1*	CDH1*	99	53	5	13	ME	0.0020002
CORE	TP53*	ATM*	117	25	5	18	ME	0.0001	BARD1 signaling events (2),p53 pathway (1)	Genome Instability,Sustaining Proliferative Signaling,Resisting Cell Death
CORE	PIK3CA*	FGFR1/FLG*	44	36	8	14	ME	0.0069	N-cadherin signaling events (3)	Sustaining Proliferative Signaling,Resisting Cell Death,Tissue Invasion and Metastasis
CORE	TP53*	ACVR2A*	117	25	4	19	ME	0.0001		Sustaining Proliferative Signaling
CORE	TP53*	PIK3CA*	117	44	15	31	ME	0.0001		Sustaining Proliferative Signaling,Resisting Cell Death
CORE	TP53*	FGFR1/FLG*	117	36	13	26	ME	0.0001		Sustaining Proliferative Signaling,Resisting Cell Death
CORE	TP53*	KRAS*	117	96	48	60	ME	0.0012		Sustaining Proliferative Signaling,Resisting Cell Death
CORE	SMAD4*	PIK3CA*	30	44	8	12	ME	0.0377		Evading Growth Suppressors
CORE	ATM*	PIK3CA*	25	44	5	11	ME	0.0055		Sustaining Proliferative Signaling,Resisting Cell Death
CORE	ATM*	KRAS*	25	96	10	17	ME	0.0028		Sustaining Proliferative Signaling,Resisting Cell Death
CORE	ACVR2A*	KRAS*	25	96	6	17	ME	0.0001		Sustaining Proliferative Signaling,Tissue Invasion and Metastasis
CORE	ACVR2A*	APC*	25	168	13	22	ME	0.0001		Tissue Invasion and Metastasis
CORE	LRP2*	KRAS*	37	96	14	24	ME	0.0004		Evading Immune Destruction
CORE	FGFR1/FLG*	KRAS*	36	96	11	23	ME	0.0001		Sustaining Proliferative Signaling,Resisting Cell Death,Tissue Invasion and Metastasis
CORE	TP53*	SMAD4*	117	30	13	22	ME	0.0004
CORE	TP53*	LRP2*	117	37	13	26	ME	0.0001
CORE	SMAD4*	ACVR2A*	30	25	3	8	ME	0.0042
CORE	SMAD4*	LRP2*	30	37	7	11	ME	0.0491
CORE	SMAD4*	FGFR1/FLG*	30	36	4	11	ME	0.0011
CORE	SMAD4*	APC*	30	168	21	26	ME	0.0045
CORE	ATM*	APC*	25	168	16	22	ME	0.0006
CORE	LRP2*	APC*	37	168	28	32	ME	0.034
GBM	PIK3R1*	PIK3CA*	33	32	1	5	ME	0.0202	Netrin-mediated signaling events (1),EPHA2 forward signaling (2),EPHA2 forward signaling (4),IL4-mediated signaling events (1),T... <Preview truncated at 128 characters>	Sustained Angiogenesis,Tumor-Promoting Inflammation,Sustaining Proliferative Signaling,Evading Immune Destruction,Resisting Cell... <Preview truncated at 128 characters>
GBM	PIK3R1*	EGFR*	33	138	13	18	ME	0.0333	a6b1 and a6b4 Integrin signaling (3)	Sustaining Proliferative Signaling,Resisting Cell Death,Evading Growth Suppressors,Tissue Invasion and Metastasis
GBM	TP53*	MDM2*	83	25	1	9	ME	0.0002	p53 pathway (1)	Resisting Cell Death
GBM	PIK3CA*	EGFR*	32	138	10	18	ME	0.003	a6b1 and a6b4 Integrin signaling (3)	Sustaining Proliferative Signaling,Resisting Cell Death,Evading Growth Suppressors,Tissue Invasion and Metastasis
GBM	TP53*	RB1*	83	27	18	10	CO	0.0007		Resisting Cell Death
GBM	TP53*	EGFR*	83	138	22	45	ME	0.0001		Sustaining Proliferative Signaling,Resisting Cell Death
GBM	RB1*	AGAP2*	27	40	0	5	ME	0.0024		Resisting Cell Death
GBM	RB1*	EGFR*	27	138	9	15	ME	0.0101		Resisting Cell Death,Evading Growth Suppressors
GBM	PIK3CA*	PTEN/TEP1*	32	91	6	12	ME	0.0083		Resisting Cell Death,Tissue Invasion and Metastasis
GBM	PDGFRA*	EGFR*	31	138	12	17	ME	0.0282		Sustaining Proliferative Signaling,Tissue Invasion and Metastasis
GBM	AGAP2*	EGFR*	40	138	15	22	ME	0.0102		Resisting Cell Death
GBM	PDGFRA*	AGAP2*	31	40	10	6	CO	0.0362
HNSC	CTTN	PIK3CA*	76	69	15	21	ME	0.0372	E-cadherin signaling in the nascent adherens junction (2),N-cadherin signaling events (3)	Tissue Invasion and Metastasis
HNSC	CASP8*	FADD	26	75	1	8	ME	0.0007	Caspase Cascade in Apoptosis (1),Caspase Cascade in Apoptosis (2),FAS (CD95) signaling pathway (1),FAS (CD95) signaling pathway ... <Preview truncated at 128 characters>	Genome Instability,Sustaining Proliferative Signaling,Resisting Cell Death,Tissue Invasion and Metastasis
HNSC	EP300*	CASP8*	25	26	7	3	CO	0.0165		Sustaining Proliferative Signaling
HNSC	TP53*	CCND1	210	68	61	51	CO	0.0014		Sustaining Proliferative Signaling
HNSC	TP53*	FADD	210	75	66	57	CO	0.0024		Genome Instability,Sustaining Proliferative Signaling,Resisting Cell Death
HNSC	NOTCH1*	CASP8*	58	26	12	7	CO	0.0105		Resisting Cell Death
HNSC	EP300*	TP53*	25	210	14	19	ME	0.014		Sustaining Proliferative Signaling
HNSC	TP53*	PIK3CA*	210	69	39	52	ME	0.0001		Sustaining Proliferative Signaling,Resisting Cell Death
HNSC	CTTN	CASP8*	76	26	1	8	ME	0.0003		Tissue Invasion and Metastasis
HNSC	CCND1	CASP8*	68	26	1	8	ME	0.001		Sustaining Proliferative Signaling
HNSC	PIK3CA*	FADD	69	75	14	21	ME	0.0232		Sustaining Proliferative Signaling,Resisting Cell Death,Tissue Invasion and Metastasis
HNSC	TP53*	CTTN	210	76	67	58	CO	0.0019
HNSC	APOB*	RELN*	27	34	9	4	CO	0.011
HNSC	EP300*	APOB*	25	27	0	3	ME	0.0317
HNSC	RELN*	NOTCH1*	34	58	3	8	ME	0.0134
LUAD	TP53*	FGFR1/FLG*	87	47	34	29	CO	0.0468		Sustaining Proliferative Signaling,Resisting Cell Death
LUAD	MYH2*	FGFR1/FLG*	27	47	15	10	CO	0.0371		Tissue Invasion and Metastasis
LUAD	RELN*	FGFR1/FLG*	30	47	17	12	CO	0.0142		Tissue Invasion and Metastasis
LUAD	TP53*	KRAS*	87	51	18	31	ME	0.0001		Sustaining Proliferative Signaling,Resisting Cell Death
LUAD	FGFR1/FLG*	KRAS*	47	51	13	18	ME	0.0341		Sustaining Proliferative Signaling,Resisting Cell Death,Tissue Invasion and Metastasis
LUAD	APOB*	RELN*	35	30	14	9	CO	0.0181
LUSC	PLD1	FGFR1/FLG*	29	54	6	11	ME	0.0347		Sustaining Proliferative Signaling,Resisting Cell Death,Tissue Invasion and Metastasis
LUSC	DVL3	FGFR1/FLG*	32	54	7	12	ME	0.0371		Tissue Invasion and Metastasis
LUSC	DVL3	LRP2*	32	33	3	7	ME	0.0238
OV	CALM1/CALM2/CALM3*	PIP5K1C	25	30	11	4	CO	0.0007	N-cadherin signaling events (3)	Tissue Invasion and Metastasis
OV	CALM1/CALM2/CALM3*	MAP2K2	25	30	11	4	CO	0.0007	ErbB1 downstream signaling (3)	Evading Immune Destruction,Resisting Cell Death,Tissue Invasion and Metastasis
OV	PAK1/PKN1	PRKACA/PRKCA	35	25	19	5	CO	0.0001	PAR1-mediated thrombin signaling events	Sustained Angiogenesis,Tumor-Promoting Inflammation,Sustaining Proliferative Signaling,Tissue Invasion and Metastasis
OV	MATK	CALM1/CALM2/CALM3*	29	25	11	4	CO	0.0006		Tissue Invasion and Metastasis
OV	S1PR4	CALM1/CALM2/CALM3*	30	25	11	4	CO	0.0005		Tissue Invasion and Metastasis
OV	STK11*	CALM1/CALM2/CALM3*	33	25	11	5	CO	0.0011		Resisting Cell Death,Tissue Invasion and Metastasis
OV	CALM1/CALM2/CALM3*	LMNB2	25	31	11	4	CO	0.001		Resisting Cell Death
OV	CALM1/CALM2/CALM3*	MADCAM1	25	32	11	4	CO	0.0009		Tissue Invasion and Metastasis
OV	CALM1/CALM2/CALM3*	EFNA2*	25	34	12	5	CO	0.0001		Tissue Invasion and Metastasis
OV	CALM1/CALM2/CALM3*	ELANE	25	33	11	5	CO	0.0016		Tissue Invasion and Metastasis
OV	CALM1/CALM2/CALM3*	INSR	25	27	9	4	CO	0.0046		Evading Growth Suppressors
OV	CALM1/CALM2/CALM3*	SH3GL1	25	28	10	4	CO	0.0011		Evading Immune Destruction
OV	CALM1/CALM2/CALM3*	GNA15	25	30	11	4	CO	0.0005		Sustained Angiogenesis,Tumor-Promoting Inflammation,Evading Immune Destruction,Evading Growth Suppressors,Tissue Invasion and Me... <Preview truncated at 128 characters>
OV	CALM1/CALM2/CALM3*	EBI3	25	29	11	4	CO	0.0004		Tumor-Promoting Inflammation,Evading Immune Destruction
OV	CALM1/CALM2/CALM3*	TBXA2R	25	31	11	4	CO	0.0015		Tumor-Promoting Inflammation,Tissue Invasion and Metastasis
OV	CALM1/CALM2/CALM3*	GNA11	25	31	11	4	CO	0.0004		Sustained Angiogenesis,Tumor-Promoting Inflammation,Evading Growth Suppressors,Tissue Invasion and Metastasis
OV	CALM1/CALM2/CALM3*	SHC2	25	33	11	5	CO	0.0017		Resisting Cell Death,Tissue Invasion and Metastasis
UCEC	MTOR*	PRKDC	26	25	14	10	CO	0.0253025	Class I PI3K signaling events mediated by Akt (2)	Resisting Cell Death,Evading Growth Suppressors
UCEC	PIK3R1*	KALRN	82	29	13	19	ME	0.0060006	EPHB forward signaling (3)	Tissue Invasion and Metastasis
UCEC	PIK3R1*	MTOR*	82	26	11	18	ME	0.00270027	IL4-mediated signaling events (1)	Sustaining Proliferative Signaling,Resisting Cell Death,Evading Growth Suppressors,Tissue Invasion and Metastasis
UCEC	PIK3R1*	ARHGAP35*	82	37	17	23	ME	0.0116012	EPHA2 forward signaling (2),EPHA2 forward signaling (4)	Evading Immune Destruction,Tissue Invasion and Metastasis
UCEC	PIK3R1*	CTNNB1*	82	72	31	38	ME	0.0271027	Signaling events mediated by VEGFR1 and VEGFR2 (1),E-cadherin signaling in the nascent adherens junction (2),Signaling events me... <Preview truncated at 128 characters>	Sustained Angiogenesis,Sustaining Proliferative Signaling,Resisting Cell Death,Tissue Invasion and Metastasis
UCEC	PIK3R1*	PIK3CA*	82	130	23	56	ME	0.00010001	Netrin-mediated signaling events (1),EPHA2 forward signaling (2),EPHA2 forward signaling (4),IL4-mediated signaling events (1),T... <Preview truncated at 128 characters>	Sustained Angiogenesis,Tumor-Promoting Inflammation,Sustaining Proliferative Signaling,Evading Immune Destruction,Resisting Cell... <Preview truncated at 128 characters>
UCEC	PIK3R1*	FGFR1/FLG*	82	39	15	24	ME	0.00030003	N-cadherin signaling events (3)	Sustaining Proliferative Signaling,Resisting Cell Death,Tissue Invasion and Metastasis
UCEC	PIK3R1*	KRAS*	82	50	18	29	ME	0.00030003	Trk receptor signaling mediated by PI3K and PLC-gamma (1),Neurotrophic factor-mediated Trk receptor signaling (2),IL2-mediated s... <Preview truncated at 128 characters>	Sustaining Proliferative Signaling,Evading Immune Destruction,Resisting Cell Death,Tissue Invasion and Metastasis
UCEC	PIK3R1*	DCC	82	26	13	18	ME	0.0279028	Netrin-mediated signaling events (1)	Resisting Cell Death,Tissue Invasion and Metastasis
UCEC	KALRN	PIK3CA*	29	130	18	23	ME	0.0139014	EPHB forward signaling (3)	Tissue Invasion and Metastasis
UCEC	KALRN	KRAS*	29	50	8	15	ME	0.0010001	EPHB forward signaling (3)	Tissue Invasion and Metastasis
UCEC	TP53*	ATM*	68	28	6	17	ME	0.00010001	BARD1 signaling events (2),p53 pathway (1)	Genome Instability,Sustaining Proliferative Signaling,Resisting Cell Death
UCEC	TP53*	ATR*	68	29	6	18	ME	0.00010001	BARD1 signaling events (2),p53 pathway (1)	Genome Instability,Sustaining Proliferative Signaling,Resisting Cell Death
UCEC	ARHGAP35*	PIK3CA*	37	130	23	29	ME	0.0114011	EPHA2 forward signaling (2),EPHA2 forward signaling (4)	Evading Immune Destruction,Tissue Invasion and Metastasis
UCEC	CTNNB1*	PIK3CA*	72	130	40	51	ME	0.00090009	Signaling events mediated by VEGFR1 and VEGFR2 (1),E-cadherin signaling in the nascent adherens junction (2),Signaling events me... <Preview truncated at 128 characters>	Sustained Angiogenesis,Sustaining Proliferative Signaling,Resisting Cell Death,Tissue Invasion and Metastasis
UCEC	CTNNB1*	FGFR1/FLG*	72	39	14	22	ME	0.0010001	N-cadherin signaling events (1),N-cadherin signaling events (3)	Sustaining Proliferative Signaling,Resisting Cell Death,Tissue Invasion and Metastasis
UCEC	PPP2R1A*	KRAS*	26	50	5	14	ME	0.00010001	ErbB1 downstream signaling (1),ErbB1 downstream signaling (2),ErbB1 downstream signaling (3)	Sustaining Proliferative Signaling,Resisting Cell Death,Tissue Invasion and Metastasis
UCEC	PIK3CA*	FGFR1/FLG*	130	39	23	30	ME	0.00350035	N-cadherin signaling events (3)	Sustaining Proliferative Signaling,Resisting Cell Death,Tissue Invasion and Metastasis
UCEC	PIK3CA*	DCC	130	26	16	21	ME	0.00930093	Netrin-mediated signaling events (1)	Resisting Cell Death,Tissue Invasion and Metastasis
UCEC	ATM*	PRKDC	28	25	17	10	CO	0.00050005		Genome Instability,Resisting Cell Death
UCEC	ATR*	ANTXR1/ATR	29	31	29	12	CO	0.00010001		Resisting Cell Death
UCEC	PIK3R1*	TP53*	82	68	15	36	ME	0.00010001		Sustaining Proliferative Signaling,Resisting Cell Death
UCEC	PIK3R1*	ATM*	82	28	12	19	ME	0.00250025		Sustaining Proliferative Signaling,Resisting Cell Death
UCEC	PIK3R1*	PPP2R1A*	82	26	5	18	ME	0.00010001		Sustaining Proliferative Signaling,Resisting Cell Death,Tissue Invasion and Metastasis
UCEC	MTOR*	TP53*	26	68	6	16	ME	0.00010001		Sustaining Proliferative Signaling,Resisting Cell Death
UCEC	MTOR*	CTNNB1*	26	72	10	17	ME	0.00220022		Sustaining Proliferative Signaling,Resisting Cell Death,Tissue Invasion and Metastasis
UCEC	MTOR*	FGFR2*	26	30	5	11	ME	0.00260026		Resisting Cell Death
UCEC	MTOR*	KRAS*	26	50	8	14	ME	0.00440044		Sustaining Proliferative Signaling,Resisting Cell Death,Tissue Invasion and Metastasis
UCEC	TP53*	LRP1	68	27	5	17	ME	0.00010001		Sustaining Proliferative Signaling
UCEC	TP53*	BACH1/BRIP1*	68	28	8	17	ME	0.00020002		Genome Instability
UCEC	TP53*	PRKDC	68	25	8	16	ME	0.00020002		Genome Instability,Resisting Cell Death
UCEC	TP53*	CTNNB1*	68	72	5	33	ME	0.00010001		Sustaining Proliferative Signaling,Resisting Cell Death
UCEC	TP53*	FGFR2*	68	30	7	18	ME	0.00010001		Resisting Cell Death
UCEC	TP53*	PIK3CA*	68	130	33	48	ME	0.00010001		Sustaining Proliferative Signaling,Resisting Cell Death
UCEC	TP53*	BRCA2*	68	25	9	16	ME	0.00190019		Genome Instability
UCEC	TP53*	FGFR1/FLG*	68	39	14	22	ME	0.00130013		Sustaining Proliferative Signaling,Resisting Cell Death
UCEC	TP53*	PTEN/TEP1*	68	161	22	55	ME	0.00010001		Resisting Cell Death
UCEC	TP53*	KRAS*	68	50	7	26	ME	0.00010001		Sustaining Proliferative Signaling,Resisting Cell Death
UCEC	TP53*	ANTXR1/ATR	68	31	7	19	ME	0.00010001		Resisting Cell Death
UCEC	TP53*	DCC	68	26	7	16	ME	0.00010001		Resisting Cell Death
UCEC	ARHGAP35*	CTNNB1*	37	72	11	22	ME	0.00010001		Tissue Invasion and Metastasis
UCEC	ARHGAP35*	KRAS*	37	50	8	18	ME	0.00010001		Evading Immune Destruction,Tissue Invasion and Metastasis
UCEC	ATM*	CTNNB1*	28	72	10	18	ME	0.0010001		Sustaining Proliferative Signaling,Resisting Cell Death
UCEC	PRKDC	CTNNB1*	25	72	10	16	ME	0.00480048		Resisting Cell Death
UCEC	CTNNB1*	FLNA	72	27	6	17	ME	0.00010001		Tissue Invasion and Metastasis
UCEC	CTNNB1*	PPP2R1A*	72	26	7	17	ME	0.00010001		Sustaining Proliferative Signaling,Resisting Cell Death,Tissue Invasion and Metastasis
UCEC	CTNNB1*	FGFR2*	72	30	9	18	ME	0.00010001		Resisting Cell Death
UCEC	CTNNB1*	KRAS*	72	50	11	27	ME	0.00010001		Sustaining Proliferative Signaling,Resisting Cell Death,Tissue Invasion and Metastasis
UCEC	CTNNB1*	APC*	72	29	10	18	ME	0.00020002		Tissue Invasion and Metastasis
UCEC	CTNNB1*	DCC	72	26	7	17	ME	0.00010001		Resisting Cell Death,Tissue Invasion and Metastasis
UCEC	CTNNB1*	L1CAM/VCAM1*	72	28	11	17	ME	0.00310031		Tissue Invasion and Metastasis
UCEC	APOB*	PIK3CA*	30	130	16	24	ME	0.00030003		Tumor-Promoting Inflammation
UCEC	FLNA	PIK3CA*	27	130	15	22	ME	0.00070007		Tissue Invasion and Metastasis
UCEC	FLNA	KRAS*	27	50	7	14	ME	0.00090009		Tissue Invasion and Metastasis
UCEC	PPP2R1A*	FGFR2*	26	30	5	11	ME	0.00260026		Resisting Cell Death
UCEC	PPP2R1A*	PIK3CA*	26	130	15	21	ME	0.00260026		Sustaining Proliferative Signaling,Resisting Cell Death,Tissue Invasion and Metastasis
UCEC	PPP2R1A*	PTEN/TEP1*	26	161	11	23	ME	0.00010001		Resisting Cell Death,Tissue Invasion and Metastasis
UCEC	PPP2R1A*	L1CAM/VCAM1*	26	28	5	10	ME	0.00480048		Tissue Invasion and Metastasis
UCEC	FGFR2*	PIK3CA*	30	130	14	24	ME	0.00010001		Resisting Cell Death
UCEC	FGFR2*	KRAS*	30	50	5	16	ME	0.00010001		Resisting Cell Death
UCEC	ATR*	KRAS*	29	50	8	15	ME	0.00090009		Sustaining Proliferative Signaling,Resisting Cell Death
UCEC	FGFR1/FLG*	KRAS*	39	50	11	18	ME	0.00120012		Sustaining Proliferative Signaling,Resisting Cell Death,Tissue Invasion and Metastasis
UCEC	KRAS*	ANTXR1/ATR	50	31	8	16	ME	0.00080008		Resisting Cell Death
UCEC	KRAS*	L1CAM/VCAM1*	50	28	9	15	ME	0.00590059		Tissue Invasion and Metastasis
UCEC	ATM*	LRP2*	28	33	18	12	CO	0.00320032
UCEC	ATM*	APC*	28	29	17	11	CO	0.00370037
UCEC	APOB*	APC*	30	29	17	12	CO	0.00740074
UCEC	LRP2*	APC*	33	29	18	12	CO	0.00410041
UCEC	BRCA2*	APC*	25	29	17	10	CO	0.00050005
UCEC	KALRN	TP53*	29	68	6	18	ME	0.00010001
UCEC	TP53*	ARHGAP35*	68	37	14	21	ME	0.00370037
UCEC	TP53*	APOB*	68	30	10	18	ME	0.00030003
UCEC	TP53*	FLNA	68	27	7	17	ME	0.00010001
UCEC	TP53*	LRP2*	68	33	5	19	ME	0.00010001
UCEC	TP53*	APC*	68	29	8	18	ME	0.00010001
UCEC	TP53*	L1CAM/VCAM1*	68	28	9	17	ME	0.00020002
UCEC	BACH1/BRIP1*	CTNNB1*	28	72	9	18	ME	0.00020002
UCEC	BACH1/BRIP1*	PIK3CA*	28	130	17	23	ME	0.00790079
UCEC	CTNNB1*	APOB*	72	30	9	18	ME	0.00010001
UCEC	CTNNB1*	LRP2*	72	33	12	20	ME	0.00110011
UCEC	FLNA	FGFR2*	27	30	4	11	ME	0.00030003
